# Supplementary material for: Association of Metformin Treatment with Risk for Death in Diabetic Patients with Concomitant Gastric Cancer
Source: Cancers (Basel). 2023 Aug 16;15(16):4134. doi: 10.3390/cancers15164134 (PMC10452498; doi:10.3390/cancers15164134)
Supplement: Supplementary file 1 [file cancers-15-04134-s001.zip]

Archive with 1 entries (1 files):
- cancers-2502391-supplementary.pdf
